# Supplementary material for: Clinical decision modeling system
Source: BMC Med Inform Decis Mak. 2007 Aug 13;7:23. doi: 10.1186/1472-6947-7-23 (PMC2131745; doi:10.1186/1472-6947-7-23)
Supplement: Additional file 2 — Software. This compressed file includes the software and other necessary files. The software is an executable jar file, 'cdms.jar'. To run it, the user needs an input file. 'input_parameters_breast.txt' is the input file used for the Use case #1 in the Results section. 'prevalence_breast.txt' includes the prevalence value for breast cancer. 'README.txt' is a text file that includes instructions to run the software. [file 1472-6947-7-23-S2.zip]

Archive with 4 entries (4 files):
- cdms_01.jar
- input_parameters_breast.txt
- prevalence_breast.txt
- README.txt
