# Supplementary material for: Clinical decision modeling system
Source: BMC Med Inform Decis Mak. 2007 Aug 13;7:23. doi: 10.1186/1472-6947-7-23 (PMC2131745; doi:10.1186/1472-6947-7-23)
Supplement: Additional file 2 — Software. This compressed file includes the software and other necessary files. The software is an executable jar file, 'cdms.jar'. To run it, the user needs an input file. 'input_parameters_breast.txt' is the input file used for the Use case #1 in the Results section. 'prevalence_breast.txt' includes the prevalence value for breast cancer. 'README.txt' is a text file that includes instructions to run the software. [file 1472-6947-7-23-S2.zip › input_parameters_breast.txt]

CLINICAL OPTIONS	SN	SP	COST
Magnetic Resonance Imaging (MRI)	0.96	0.75	100
Electrical Impedance Scanning	0.38	0.95	100
electronic responance spectroscopy of albumin configuration	0.85	0.91	100
SCM Test	0.81	0.85	100
serum TSGF	0.6386	0.9089	100
mammaglobin (cutpoint 8.8)	0.688	0.888	100
SELDI (serum), CART, two surfaces	0.9	0.93	100
scintimammography on px w/suspicious breast mass	0.9	0.938	100
NAS bFGF, race, menopausal status + PSA	0.909	0.833	100
cytology along, breast ductal lavage cells	0.67	0.93	100
G-actin biomarker, breast ductal lavage cells	0.9	1	100
DNA5cER biomarker, breast ductal lavage cells	1	0.93	100
