# Supplementary material for: Clinical decision modeling system
Source: BMC Med Inform Decis Mak. 2007 Aug 13;7:23. doi: 10.1186/1472-6947-7-23 (PMC2131745; doi:10.1186/1472-6947-7-23)
Supplement: Additional file 2 — Software. This compressed file includes the software and other necessary files. The software is an executable jar file, 'cdms.jar'. To run it, the user needs an input file. 'input_parameters_breast.txt' is the input file used for the Use case #1 in the Results section. 'prevalence_breast.txt' includes the prevalence value for breast cancer. 'README.txt' is a text file that includes instructions to run the software. [file 1472-6947-7-23-S2.zip › README.txt]

Welcome to use Clinical Decision Modeling Sytem (CDMS) 
(Copyright 2007, University of Pittsburgh)!

contact: James Lyons-Weiler at jfl2@pitt.edu (jay-eff-ell-two)


***************************************************************************************
Stepwise instruction to run CDMS (windows system only)

***************************************************************************************

(1) Unzip the file 'cdms.zip' to your desired directory.

    CDMS is written by Java. All necessary class file is compressed in the jar file, 
    "cdms.jar".


(2) Download the latest Java(TM) SE Runtime Environment.

	http://java.sun.com/javase/downloads/index.jsp


(3) After downloading and installing the Java runtime environment, just double click the 
    'cdms.jar' to run the software.

(4) load the input file and input prevalence value for CDMS.

    The input file included is 'input_parameters_breast.txt'.
    The prevalence for the breast cancer is in the file 'prevalence_breast.txt'.


(5) Click 'Run' button to run CDMS.
